# Supplementary material for: Beyond Nutritional Treatment: Effects of Fitwalking on Physical Capacity and Intestinal Barrier Integrity in BMI-Stratified IBS Patients
Source: Nutrients. 2024 Dec 2;16(23):4181. doi: 10.3390/nu16234181 (PMC11644420; doi:10.3390/nu16234181)
Supplement: Supplementary file 1 [file nutrients-16-04181-s001.zip]

Archive with 1 entries (1 files):
- nutrients-3340969-supplementary.pdf
